# Supplementary material for: Health Risk Assessments of Selected Trace Elements and Factors Associated with Their Levels in Human Breast Milk from Pretoria, South Africa
Source: Int J Environ Res Public Health. 2021 Sep 16;18(18):9754. doi: 10.3390/ijerph18189754 (PMC8464967; doi:10.3390/ijerph18189754)
Supplement: Supplementary file 1 [file ijerph-18-09754-s001.zip]

Archive with 1 entries (1 files):
- ijerph-1347220-supplementary.pdf
